# Supplementary material for: A Non-Matrix-Matched Calibration Method for In Situ Major and Trace Element Analysis of Scheelite by Nanosecond LA-ICP-MS
Source: Molecules. 2023 Dec 20;29(1):51. doi: 10.3390/molecules29010051 (PMC10779717; doi:10.3390/molecules29010051)
Supplement: Supplementary file 1 [file molecules-29-00051-s001.zip]

Archive with 1 entries (1 files):
- molecules-2768711-supplementary.pdf
